# Supplementary material for: Reaction-Diffusion Pattern in Shoot Apical Meristem of Plants
Source: PLoS One. 2011 Mar 29;6(3):e18243. doi: 10.1371/journal.pone.0018243 (PMC3066213; doi:10.1371/journal.pone.0018243)
Supplement: Table S1 — The steps and parameter values used in the numerical simulations. (XLS) [file pone.0018243.s008.xls]

## Sheet: Sheet1
	Cell removal step	Cell division step	Cell network dynamics	Reaction-diffusion dynamics	A(=As–Ad)	As	Ad	B	C	D	E	Du	Dv	Umax	Am	Us	Z	F	Dz	Zs	Zd	Y	Dy	Dx	n
Fig.2A	–	+	+	Equations (1) and (2a)	0.2–1.0	1.2–2.0	1	0.2–5.0	1	1	1	0.25	5	10	–	–	–	–	–	–	–	–	–	–	20
Fig.2B	–	+	+	Equations (9)	0.8	1.8	1	3	1	1	1	0.25	5	10	1	–	–	–	–	–	–	–	–	–	20
Fig.2C	–	+	+	Equations (9)	0.8	1.8	1	2	1	1	1	0.25	5	10	1	–	–	–	–	–	–	–	–	–	20
Fig.2D	–	+	+	Equations (9)	0.8	1.8	1	1.4	1	1	1	0.25	5	10	1	–	–	–	–	–	–	–	–	–	20
Fig.2E	–	+	+	Equations (9)	0.8	1.8	1	1	1	1	1	0.25	5	10	1	–	–	–	–	–	–	–	–	–	20
Fig.3A	+	+	+	Equations (11)	0.8	1.8	1	0.8–4.4	1	1	1	0.25	5	10	1	2	0.2–20.0	1	1	0.1	0.04	–	–	–	20
Fig.3B	+	+	+	Equations (11)	0.8	1.8	1	1.15	1	1	1	0.25	5	10	1	2	1.4	1	1	0.1	0.04	–	–	–	20
Fig.3C	+	+	+	Equations (11)	0.8	1.8	1	1.4	1	1	1	0.25	5	10	1	2	10	1	1	0.1	0.04	–	–	–	20
Fig.3D	+	+	+	Equations (11)	0.8	1.8	1	2.2	1	1	1	0.25	5	10	1	2	10	1	1	0.1	0.04	–	–	–	20
Fig.3E	+	+	+	Equations (11)	0.8	1.8	1	3	1	1	1	0.25	5	10	1	2	1.4	1	1	0.1	0.04	–	–	–	20
Fig.3F	+	+	+	Equations (11)	0.8	1.8	1	2.2	1	1	1	0.25	5	10	1	2	1.4	1	1	0.1	0.04	–	–	–	20
Fig.3G	+	+	+	Equations (11)	0.8	1.8	1	1.6	1	1	1	0.25	5	10	1	2	1.4	1	1	0.1	0.04	–	–	–	20
Fig.3H	+	+	+	Equations (11)	0.8	1.8	1	2.4	1	1	1	0.25	5	10	1	2	2.5	1	1	0.1	0.04	–	–	–	20
Fig.4AB	+	+	+	Equations (11)	0.2–1.0	1.2–2.0	1	0.2–5.0	1	1	1	0.25	5	10	1	2	1.4	1	1	0.1	0.04	–	–	–	20
Fig.6A	+	+	+	Equations (11)	0.5	1.5	1	1	1.0, 0.0	1	1	0.25	5	10	1	5	5	1	1	0.1	0.01	–	–	–	20
Fig.6B	+	+	+	Equations (12)	0.8	1.8	1	2.2	1	1	1	0.25	5	10	1	2	1.4	1	1	0.1	0.04	0.8	0.5	–	20
Fig.6C	+	+	+	Equations (13)	0.8	1.8	1	2.2	1	1	1	0.25	5	10	1	2	1.4	1	1	0.1	0.04	0.6	0.5	–	20
Fig.6D–F	+	+	+	Equations (11)	0.5	1.5	1	1	1	1	1	0.4	8	10	1	5	5	0.05	0.05	0.1	0.01	–	–	–	20
Fig.S1A	–	–	–	Equations (1) and (2a)	0.1–1.0	1.1–2.0	1	0.2–5.0	1	1	1	0.25	5	10	–	–	–	–	–	–	–	–	–	–	20
Fig.S1B	–	–	–	Equations (6)	0.1–1.0	1.1–2.0	1	0.2–5.0	1	1	1	0.25	5	10	–	–	–	–	–	–	–	–	–	–	20
Fig.S1C	–	–	–	Equations (8)	0.1–1.0	1.1–2.0	1	0.2–5.0	1	1	1	0.25	5	10	–	–	–	–	–	–	–	–	–	5	20
Fig.S1D	–	–	–	Equations (8)	0.4	1.4	1	0.2–4.4	1	1	1	0.25	5	10	–	–	–	–	–	–	–	–	–	0.0–100.0	20
Fig.S2	–	+	+	Equations (1) and (2a)	0.2–1.0	1.2–2.0	1	1	0.2–5.0	1	1	0.25	5	10	–	–	–	–	–	–	–	–	–	–	20
Fig.S3	–	+	+	Equations (3)	0.2–1.0	–	–	0.2–5.0	1	1	1	0.25	5	10	–	–	–	–	–	–	–	–	–	–	–
Fig.S4A	–	+	+	Equations (1) and (2b)	0.8	1.8	1	1.0–3.4	1	1	1	0.25	5	1.1–10.0	–	–	–	–	–	–	–	–	–	–	–
Fig.S4B	–	+	+	Equations (1) and (2b)	0.8	1.8	1	2	1	1	1	0.25	5	2	–	–	–	–	–	–	–	–	–	–	–
Fig.S4C	–	+	+	Equations (1) and (2b)	0.8	1.8	1	3	1	1	1	0.25	5	1.1	–	–	–	–	–	–	–	–	–	–	–
Fig.S4D	–	+	+	Equations (1) and (2b)	0.8	1.8	1	2	1	1	1	0.25	5	1.1	–	–	–	–	–	–	–	–	–	–	–
Fig.S4E	–	+	+	Equations (1) and (2b)	0.8	1.8	1	1.4	1	1	1	0.25	5	1.1	–	–	–	–	–	–	–	–	–	–	–
Fig.S4F	–	+	+	Equations (1) and (2b)	0.8	1.8	1	1	1	1	1	0.25	5	1.1	–	–	–	–	–	–	–	–	–	–	–
Fig.S5	+	+	+	Equations (11)	0.8	1.8	1	2.2	1	1	1	0.25	5	10	1	2	1.4	1	1	0.1	0.04	–	–	–	20
Fig.S6	+	+	+	Equations (11)	0.2–1.0	1.2–2.0	1	1	0.2–5.0	1	1	0.25	5	10	1	2	1.4	1	1	0.1	0.04	–	–	–	20
Fig.S7A	+	+	+	Equations (12)	0.8	1.8	1	2.2	1	1	1	0.25	5	10	1	2	1.4	1	1	0.1	0.04	0.0–1.4	0.0–2.0	–	20
Fig.S7B	+	+	+	Equations (13)	0.8	1.8	1	2.2	1	1	1	0.25	5	10	1	2	1.4	1	1	0.1	0.04	0.0–1.4	0.0–2.0	–	20
	+; implemented
	–; not implemented
